# Supplementary material for: Upregulated long non-coding RNA AFAP1-AS1 expression is associated with progression and poor prognosis of nasopharyngeal carcinoma
Source: Oncotarget. 2015 May 9;6(24):20404–18. doi: 10.18632/oncotarget.4057 (PMC4653014; doi:10.18632/oncotarget.4057)
Supplement: Supplementary file 2 [file oncotarget-06-20404-s002.xls]

## Sheet: dys-regulated lncRNAs
Supplematal table S1. significantly dys-regulated lncRNAs in two sets of NPC GEP data by SAM analysis
			SAM results of Sengupta's dataset (GSE12452)						SAM results of Our dataset (GSE64634)
	Probe set ID	Gene symbol	Score(d)	Numerator(r)	Denominator(s+s0)	Fold Change	q-value(%)		Score(d)	Numerator(r)	Denominator(s+s0)	Fold Change	q-value(%)		Refseq transcript ID	Refseq gene symbol	Ensembl gene ID	Ensembl gene symbol	Gene title
up_regulated in NPC	227517_s_at	GAS5	6.50986	1.35902	0.208764	2.61577	0		2.77257	1.18093	0.425932	2.47867	19.9742		NR_002578	GAS5	ENSG00000234741	GAS5	growth arrest-specific 5 (non-protein coding)
up_regulated in NPC	228238_at	GAS5	5.60314	1.26958	0.226584	2.5017	0		3.19939	1.16979	0.365629	2.40038	15.426		NR_002578	GAS5	ENSG00000234741	GAS5	growth arrest-specific 5 (non-protein coding)
up_regulated in NPC	237591_at	NCRNA00173	4.45706	1.37783	0.309134	2.95499	0		1.24704	0.562587	0.451138	1.58273	34.6298		NR_027345 /// NR_027346	NCRNA00173	ENSG00000196668	NCRNA00173	non-protein coding RNA 173
up_regulated in NPC	232291_at	MIR17HG	4.25832	0.958385	0.225061	2.11824	0		1.52419	0.765313	0.50211	1.83814	32.2431		NR_027349 /// NR_027350	MIR17HG	ENSG00000215417	MIR17HG	MIR17 host gene (non-protein coding)
up_regulated in NPC	225699_at	C7orf40	4.17883	0.668947	0.16008	1.62489	0		2.58584	0.868583	0.3359	1.9377	21.3775		NR_003697	C7orf40	---		chromosome 7 open reading frame 40
up_regulated in NPC	225857_s_at	LOC388796	3.95274	0.760773	0.192467	1.74197	0		1.41739	0.525636	0.370847	1.54656	32.8725		NR_015366 /// NR_027241	LOC388796	ENSG00000196756	RP4-564F22.2	hypothetical LOC388796
up_regulated in NPC	233562_at	LOC84856	3.80254	1.20707	0.317437	2.77782	0		1.37372	1.695	1.23387	2.85699	33.3797		NR_026827	LOC84856	ENSG00000185904	RP11-178A10.1	hypothetical LOC84856
up_regulated in NPC	1563088_a_at	LOC284837	3.53554	0.884663	0.25022	2.01672	0.0212861		2.27793	0.869854	0.381862	1.82437	24.8053		NR_026961	LOC284837	ENSG00000215458	AP001053.11	hypothetical LOC284837
up_regulated in NPC	215629_s_at	DLEU2 /// DLEU2L	3.31963	1.03256	0.311047	2.00181	0.0212861		0.966444	0.494494	0.511663	1.6006	36.6342		NR_002612 /// NR_002771	DLEU2 /// DLEU2L	ENSG00000231607	DLEU2	deleted in lymphocytic leukemia 2 (non-protein coding) /// deleted in lymphocytic leukemia 2-like
up_regulated in NPC	225786_at	NCRNA00201	3.15825	0.901034	0.285295	1.93187	0.0583939		1.66962	0.699296	0.418835	1.7034	31.2497		NR_026778	NCRNA00201	ENSG00000188206	NCRNA00201	non-protein coding RNA 201
up_regulated in NPC	224741_x_at	GAS5	2.91116	0.681141	0.233976	1.67155	0.115968		1.54848	0.725311	0.468401	1.68493	32.2431		NR_002578	GAS5	ENSG00000234741	GAS5	growth arrest-specific 5 (non-protein coding)
up_regulated in NPC	213248_at	LOC730101	2.90825	0.823012	0.282992	2.02729	0.115968		0.764383	0.599567	0.784381	1.95824	38.1002		NR_024403 /// NR_024405	LOC730101	---		hypothetical LOC730101
up_regulated in NPC	237563_s_at	---	2.8792	0.68176	0.236788	1.75488	0.115968		2.70475	2.85274	1.05471	13.8166	21.3775		---		ENSG00000233461	RP11-295G20.2
up_regulated in NPC	224841_x_at	GAS5	2.86379	0.664864	0.232163	1.65901	0.115968		1.39334	0.639761	0.459155	1.60443	33.3797		NR_002578	GAS5	ENSG00000234741	GAS5	growth arrest-specific 5 (non-protein coding)
up_regulated in NPC	223779_at	AFAP1-AS1	2.63066	1.02892	0.391127	2.75436	0.221815		1.36041	1.06992	0.78647	3.01744	33.3797		NR_026892	AFAP1-AS	---		AFAP1 antisense RNA (non-protein coding)
down_regulated in NPC	230528_s_at	MGC2752	-1.82207	-0.447541	0.245623	0.618441	2.2405		-1.48811	-0.77711	0.522213	0.514309	16.8954		NR_026052	MGC2752	ENSG00000213753	AC016629.2	hypothetical LOC65996
down_regulated in NPC	203245_s_at	NCRNA00094	-1.89828	-0.507304	0.267244	0.601632	2.2405		-1.19089	-0.696415	0.584787	0.558631	21.3775		NR_015427	NCRNA00094	ENSG00000235106	NCRNA00094	non-protein coding RNA 94
down_regulated in NPC	224566_at	NEAT1	-2.16725	-0.79685	0.367679	0.660497	1.25677		-1.61102	-1.08889	0.675901	0.554206	15.426		NR_028272	NEAT1	ENSG00000245532	NEAT1	nuclear paraspeckle assembly transcript 1 (non-protein coding)
down_regulated in NPC	206478_at	KIAA0125	-2.40441	-0.628547	0.261414	0.665296	0.760301		-1.3249	-0.729014	0.550241	0.529611	19.9742		NR_026800	KIAA0125	---		KIAA0125
down_regulated in NPC	229388_at	---	-2.77753	-0.509418	0.183407	0.64124	0.221815		-3.83564	-0.912591	0.237924	0.53335	0		---		ENSG00000227540	RP11-152N13.5
down_regulated in NPC	215118_s_at	---	-3.46693	-1.38389	0.399168	0.341111	0.0233654		-2.16974	-1.69597	0.781645	0.397375	6.86595		---		ENSG00000253701	AL928768.3
down_regulated in NPC	230245_s_at	LOC283663	-3.55587	-1.63733	0.460457	0.309006	0		-1.8438	-1.51127	0.819647	0.472867	11.1142		NR_024433	LOC283663	ENSG00000247982	AC016525.1	hypothetical LOC283663
down_regulated in NPC	235010_at	LOC729013	-3.65331	-0.892813	0.244384	0.491231	0		-2.42637	-0.675879	0.278555	0.620719	4.72702		NR_034137	LOC729013	ENSG00000247271	CTD-2003C8.1	hypothetical LOC729013
down_regulated in NPC	238804_at	---	-4.56515	-0.683109	0.149636	0.599311	0		-2.87388	-0.777668	0.270599	0.557839	2.09139		---		ENSG00000236833	AC024560.2
down_regulated in NPC	229874_x_at	---	-4.58129	-0.783278	0.170973	0.583598	0		-3.48882	-1.0507	0.301162	0.486686	0.516356		---		ENSG00000238142	RP11-108M9.4
down_regulated in NPC	224646_x_at	H19	-5.43285	-2.84295	0.52329	0.0956158	0		-2.37887	-2.32267	0.976378	0.261155	4.72702		NR_002196	H19	ENSG00000130600	H19	H19, imprinted maternally expressed transcript (non-protein coding)
down_regulated in NPC	229599_at	LOC440335	-7.53668	-1.20946	0.160476	0.413448	0		-3.12055	-2.33604	0.748601	0.24105	1.13014		NR_029453 /// NR_029454 /// NR_029455	LOC440335	---		hypothetical LOC440335
down_regulated in NPC	1559333_at	---	-8.48921	-2.90313	0.341979	0.0857063	0		-3.17759	-3.7884	1.19223	0.0687768	1.13014		---		ENSG00000228723	AC037193.1
