# Supplementary material for: Upregulated long non-coding RNA AFAP1-AS1 expression is associated with progression and poor prognosis of nasopharyngeal carcinoma
Source: Oncotarget. 2015 May 9;6(24):20404–18. doi: 10.18632/oncotarget.4057 (PMC4653014; doi:10.18632/oncotarget.4057)
Supplement: Supplementary file 4 [file oncotarget-06-20404-s004.xls]

## Sheet: only detected in AFAP1-AS1 KD
Proteins only detected in AFAP1-AS1 knock-down cells
Accession	Gene symbol	Description	MW [kDa]	calc. pI	Score	Coverage	# Proteins	# Unique Peptides	# Peptides	# PSMs	Area	# AAs
P54819-4	AK2	Isoform 4 of Adenylate kinase 2, mitochondrial	14.8308	7.34229	5.14329	18.32	10	2	2	2	1.87273e+07	131
H7C4A8	APEX1	DNA-(apurinic or apyrimidinic site) lyase (Fragment)	16.8357	8.73389	3.89272	14	8	2	2	2	1.47544e+07	150
P14854	COX6B1	Cytochrome c oxidase subunit 6B1	10.1857	7.04932	4.67804	26.74	1	2	2	2	14532131	86
P50416-2	CPT1A	Isoform 2 of Carnitine O-palmitoyltransferase 1, liver isoform	86.1836	8.44092	2.05776	2.91	2	1	2	2	6.55615e+06	756
Q9UBM7	DHCR7	7-dehydrocholesterol reductase	54.4538	8.70459	4.86871	4.42	2	2	2	2	5.027e+06	475
P19525-2	EIF2AK2	Isoform 2 of Interferon-induced, double-stranded RNA-activated protein kinase	57.3552	8.03076	6.02559	4.51	2	2	2	2	7.51833e+06	510
H3BR35	GSPT1	Eukaryotic peptide chain release factor GTP-binding subunit ERF3A (Fragment)	52.9087	5.63037	8.00799	6.95	6	3	3	6	8.37812e+06	475
Q5TA01	GSTO1	Glutathione S-transferase omega-1 (Fragment)	20.9247	6.55127	1.73643	12.22	5	2	2	3	8.43297e+06	180
P68871	HBB	Hemoglobin subunit beta	15.9883	7.28369	22.1854	47.62	10	6	6	12	3.73717e+07	147
Q5T3Q7	HEATR1	HEAT repeat-containing protein 1	233.127	6.59521	6.96689	1.26	2	2	2	3	5.55658e+06	2063
E9PB90	HK2	Hexokinase-2	98.9088	6.03662	7.28409	2.47	2	1	2	3	6.67967e+06	889
P02533	KRT14	Keratin, type I cytoskeletal 14	51.5294	5.16064	22.9784	15.25	29	1	7	10	1.1075e+08	472
P35900	KRT20	Keratin, type I cytoskeletal 20	48.4569	5.69385	10.6509	4.95	3	1	2	4	6.09073e+07	424
P13647	KRT5	Keratin, type II cytoskeletal 5	62.34	7.73779	19.2095	8.31	17	1	5	8	7.31643e+07	590
P35527	KRT9	Keratin, type I cytoskeletal 9	62.0268	5.23682	4.81461	6.1	1	3	3	4	8.70402e+06	623
F5GZ27	LONP1	Lon protease homolog, mitochondrial	85.5877	6.03662	4.12849	4.72	7	3	3	3	8.02597e+06	763
O00483	NDUFA4	NADH dehydrogenase [ubiquinone] 1 alpha subcomplex subunit 4	9.36391	9.37842	8.64579	27.16	1	2	2	5	1.11125e+07	81
P69849	NOMO3	Nodal modulator 3	134.049	5.66846	4.28784	2.05	8	2	2	2	6.6157e+06	1222
G3V198	NUP160	Nuclear pore complex protein Nup160	140.198	5.45264	4.07494	2.11	2	2	2	2	6.8509e+06	1235
Q7Z3B4-2	NUP54	Isoform 2 of Nucleoporin p54	33.1595	6.3667	4.45505	9.97	4	2	2	2	7.10658e+06	291
P17858	PFKL	6-phosphofructokinase, liver type	84.9642	7.50342	8.77117	6.28	2	2	3	3	7.95283e+06	780
P67775-2	PPP2CA	Isoform 2 of Serine/threonine-protein phosphatase 2A catalytic subunit alpha isoform	29.7157	5.80811	6.09716	9.41	5	2	2	4	1.0841e+07	255
H3BMH2	RAB11A	Ras-related protein Rab-11A (Fragment)	17.6571	8.33838	20.1476	34.84	8	5	5	9	2.09825e+07	155
B4DJA5	RAB5A	Ras-related protein Rab-5A	22.1641	8.82178	8.00796	17.91	15	2	3	4	1.84702e+07	201
P15153	RAC2	Ras-related C3 botulinum toxin substrate 2	21.4151	7.60596	8.91452	15.1	16	2	3	6	1.25046e+07	192
P61586	RHOA	Transforming protein RhoA	21.7541	6.1001	19.3065	19.17	15	3	3	7	2.26853e+07	193
P62979	RPS27A	Ubiquitin-40S ribosomal protein S27a	17.9535	9.64209	13.6395	33.97	24	1	5	8	3.55525e+08	156
Q6NUK1-2	SLC25A24	Isoform 2 of Calcium-binding mitochondrial carrier protein SCaMC-1	51.3212	5.88428	7.1737	7.42	2	3	3	4	7.87482e+06	458
Q92922	SMARCC1	SWI/SNF complex subunit SMARCC1	122.79	5.75732	3.45911	2.35	6	2	2	2	7.94741e+06	1105
Q49AN9	SNRPG	SNRPG protein	7.09667	7.18115	8.05685	29.69	5	2	2	3	3.6426e+07	64
Q12788	TBL3	Transducin beta-like protein 3	88.9785	6.90283	4.29852	4.7	2	3	3	3	6.21192e+06	808
O43615	TIMM44	Mitochondrial import inner membrane translocase subunit TIM44	51.3235	8.32373	2.04261	6.19	2	2	2	4	13299824	452
Q5JTV8	TOR1AIP1	Torsin-1A-interacting protein 1	66.2083	8.17725	2.79324	4.46	6	2	2	2	7.6288e+06	583
A8MUB1	TUBA4A	Tubulin alpha-4A chain	48.2976	5.0083	88.1615	29.1	11	3	9	32	4.68673e+08	433
Q9Y5J1	UTP18	U3 small nucleolar RNA-associated protein 18 homolog	61.9644	8.76318	12.4454	5.58	1	2	2	5	9.42201e+06	556

## Sheet: only detected in NC cells
Proteins only detected in negative control cells
Accession	Gene symbol	Description	MW [kDa]	calc. pI	Score	Coverage	# Proteins	# Unique Peptides	# Peptides	# PSMs	Area	# AAs
F5H3I4	ACTR1A	Alpha-centractin	34.5358	6.45557	4.59841	7.62	4	1	2	2	2.11853e+08	302
U3KQE2	CAPNS1	Calpain small subunit 1 (Fragment)	18.4337	4.91943	3.32726	13.66	8	2	2	2	5.69133e+06	161
Q9Y281-3	CFL2	Isoform 3 of Cofilin-2	16.906	8.6167	17.1607	26.85	2	1	3	6	7.38964e+07	149
Q9H444	CHMP4B	Charged multivesicular body protein 4b	24.9346	4.81787	7.35131	9.82	1	2	2	3	2.42339e+07	224
H0YLY7	CHP1	Calcineurin B homologous protein 1 (Fragment)	10.7354	5.2749	9.94538	30.77	5	2	2	4	1.1982e+07	91
P17812	CTPS1	CTP synthase 1	66.648	6.45557	4.27771	3.72	3	2	2	2	5.17836e+06	591
A6NJH9	EIF1AY	Eukaryotic translation initiation factor 1A, Y-chromosomal	14.4462	5.33838	0	16.54	3	2	2	2	2.44403e+07	127
B4DUI3	EIF3J	Eukaryotic translation initiation factor 3 subunit J	22.9275	4.83057	4.5099	11.27	5	2	2	3	1.61807e+07	204
Q9Y262-2	EIF3L	Isoform 2 of Eukaryotic translation initiation factor 3 subunit L	60.9747	7.03467	6.69272	8.91	7	4	4	4	5.67746e+06	516
O60841	EIF5B	Eukaryotic translation initiation factor 5B	138.742	5.49072	8.50649	3.36	1	3	3	3	7.18534e+06	1220
O43768-6	ENSA	Isoform 6 of Alpha-endosulfine	12.3963	8.96826	9.61932	24.78	16	2	2	4	1.39712e+07	113
P63092-3	GNAS	Isoform 3 of Guanine nucleotide-binding protein G(s) subunit alpha isoforms short	44.1513	6.29053	6.12938	6.33	18	1	2	3	1.72434e+07	379
Q9Y2Q3-4	GSTK1	Isoform 4 of Glutathione S-transferase kappa 1	20.5245	6.53662	5.87756	16.39	5	2	2	2	8.15027e+06	183
E9PFT6	HBD	Hemoglobin subunit delta	15.4099	7.91357	2.64024	13.48	10	2	2	2	2.11433e+07	141
Q7Z4V5-2	HDGFRP2	Isoform 2 of Hepatoma-derived growth factor-related protein 2	74.1852	7.48877	5.00425	3.43	8	1	2	3	1.06449e+07	670
Q9NZI8-2	IGF2BP1	Isoform 2 of Insulin-like growth factor 2 mRNA-binding protein 1	48.5674	8.99756	4.53254	4.57	11	2	2	2	1.00036e+07	438
P33176	KIF5B	Kinesin-1 heavy chain	109.617	6.50732	0	2.28	7	2	2	2	8.13443e+06	963
F5H4G7	KPNA6	Importin subunit alpha	59.6303	5.0083	11.8423	10.13	12	1	4	7	8.1029e+06	533
P35908	KRT2	Keratin, type II cytoskeletal 2 epidermal	65.3932	8.00146	23.1315	9.86	17	2	6	8	6.89851e+07	639
Q9NQ29-2	LUC7L	Isoform 2 of Putative RNA-binding protein Luc7-like 1	38.3818	10.0376	7.81572	11.69	6	1	3	4	1.08055e+07	325
B7Z463	NPEPPS	Puromycin-sensitive aminopeptidase	94.4559	5.37646	6.61271	2.62	4	2	2	3	5.54012e+06	839
Q13442	PDAP1	28 kDa heat- and acid-stable phosphoprotein	20.6176	8.86572	21.0574	21.55	2	3	3	9	1.46624e+07	181
Q9UHV9	PFDN2	Prefoldin subunit 2	16.6376	6.58057	9.89042	16.88	1	2	2	3	1.32289e+07	154
P62714	PPP2CB	Serine/threonine-protein phosphatase 2A catalytic subunit beta isoform	35.5523	5.42725	8.07397	8.41	5	2	2	4	1.18996e+07	309
Q15907	RAB11B	Ras-related protein Rab-11B	24.4735	5.93506	24.7221	31.65	9	7	7	13	2.30088e+07	218
P63000	RAC1	Ras-related C3 botulinum toxin substrate 1	21.4362	8.49951	7.22217	22.4	16	3	4	6	1.26956e+07	192
Q5JR08	RHOC	Rho-related GTP-binding protein RhoC (Fragment)	21.566	6.58057	21.8223	17.46	15	3	3	9	2.33245e+07	189
P30740	SERPINB1	Leukocyte elastase inhibitor	42.7147	6.27783	7.98367	10.03	2	3	3	4	9.02246e+06	379
Q08170	SRSF4	Serine/arginine-rich splicing factor 4	56.6453	11.5171	14.6777	9.11	2	1	5	10	2.35065e+07	494
E5RIW3	TBCA	Tubulin-specific chaperone A	10.074	4.62744	3.651	17.86	6	2	2	3	2.15754e+07	84
P68363	TUBA1B	Tubulin alpha-1B chain	50.1196	5.05908	101.157	32.15	19	2	11	38	3.04234e+08	451
D6RDM7	UBE2K	Ubiquitin-conjugating enzyme E2 K (Fragment)	14.0262	7.18115	9.26172	21.95	4	2	2	4	7.83469e+06	123
P26640	VARS	Valine--tRNA ligase	140.387	7.59131	11.8989	3.64	2	3	3	4	8.48459e+06	1264
S4R3Q6	VPS26A	Vacuolar protein sorting-associated protein 26A	26.1805	6.23975	5.72236	13.27	5	2	2	2	5.9277e+06	226
O75083-3	WDR1	Isoform 2 of WD repeat-containing protein 1	50.662	6.52197	3.85224	4.29	3	2	2	3	1.50574e+07	466
O95218-2	ZRANB2	Isoform 2 of Zinc finger Ran-binding domain-containing protein 2	36.2965	9.75928	12.6128	8.75	2	3	3	6	7.98661e+06	320

## Sheet: Up-regulated in AFAP1-AS1 KD
Proteins up-rugulated in AFAP1-AS1 knock-down cells
Accession	Gene symbol	Description	MW [kDa]	calc. pI	Proteins identified in AFAP1-AS1 Knock-down cells								ratio(siRNA/NC)	Proteins identified in negative control cells
					Score	Coverage	# Proteins	# Unique Peptides	# Peptides	# PSMs	Area	# AAs		Score	Coverage	# Proteins	# Unique Peptides	# Peptides	# PSMs	Area	# AAs
P07355	ANXA2	Annexin A2	38.5798	7.75244	206.696	52.8	25	15	15	82	5.7304e+08	339	1.53858	113.633	57.23	25	17	17	43	3.72446e+08	339
P08758	ANXA5	Annexin A5	35.9144	5.04639	30.5204	24.69	4	7	7	11	3.93242e+07	320	1.59941	28.6813	25	5	7	7	13	2.45867e+07	320
C9JPM4	ARF4	ADP-ribosylation factor 4 (Fragment)	14.5438	8.11865	5.62441	16.54	7	1	2	2	3.23189e+07	127	1.92954	8.88762	22.83	7	2	3	4	1.67495e+07	127
J3KRE2	ARHGDIA	Rho GDP-dissociation inhibitor 1	14.8052	4.67822	6.49495	32.56	7	3	3	4	2.00647e+07	129	1.67426	7.37558	20.93	7	3	3	6	1.19842e+07	129
P31939-2	ATIC	Isoform 2 of Bifunctional purine biosynthesis protein PURH	64.4833	6.7124	6.84081	5.08	6	2	2	3	19202914	591	2.29832	4.53988	6.6	7	3	3	3	8.35519e+06	591
P25705	ATP5A1	ATP synthase subunit alpha, mitochondrial	59.7136	9.12939	44.8265	20.61	9	10	10	18	1.01767e+08	553	1.87942	35.8766	17.72	9	9	9	15	5.41482e+07	553
P06576	ATP5B	ATP synthase subunit beta, mitochondrial	56.5246	5.40186	86.8173	31.19	7	12	12	30	1.34069e+08	529	1.54075	67.7027	30.81	7	13	13	24	8.70155e+07	529
P27824	CANX	Calnexin	67.5259	4.60205	47.2317	13.85	13	7	7	18	1.63982e+08	592	1.7525	42.8864	14.19	13	7	7	16	9.35706e+07	592
Q13185	CBX3	Chromobox protein homolog 3	20.7984	5.32568	10.3185	16.39	8	2	2	3	4.24667e+07	183	1.54962	9.84684	16.39	8	3	3	3	2.74047e+07	183
E7ENZ3	CCT5	T-complex protein 1 subunit epsilon	53.814	6.41748	44.2618	27.98	7	11	12	24	4.69477e+07	486	1.78388	40.1792	23.87	7	9	10	19	2.63178e+07	486
F8VV56	CD63	CD63 antigen	16.0099	7.88428	3.31024	11.03	12	2	2	7	1.95777e+07	145	1.72442	1.60147	11.03	12	2	2	5	1.13532e+07	145
Q8NBJ5	COLGALT1	Procollagen galactosyltransferase 1	71.5905	7.31299	21.2406	11.41	3	6	6	11	2.10347e+07	622	1.55964	14.9581	8.2	2	4	4	7	1.34869e+07	622
P21964-2	COMT	Isoform Soluble of Catechol O-methyltransferase	24.4334	5.32568	19.9185	13.57	5	2	2	6	1.77476e+07	221	2.53159	11.1197	13.57	5	2	2	4	7.01045e+06	221
P13073	COX4I1	Cytochrome c oxidase subunit 4 isoform 1, mitochondrial	19.564	9.51025	22.0045	26.04	6	4	4	10	3.42195e+07	169	2.03182	1.62197	12.43	5	2	2	3	1.68417e+07	169
Q5JX45	CPNE1	Copine-1 (Fragment)	42.7051	6.04932	11.7921	6.48	14	2	2	5	1.38927e+07	386	1.67137	4.79146	5.17	13	1	1	2	8.31212e+06	174
P31327	CPS1	Carbamoyl-phosphate synthase [ammonia], mitochondrial	164.835	6.7417	69.7694	16.07	3	20	20	33	3.53065e+07	1500	1.54973	54.3824	15	3	18	18	25	2.27823e+07	1500
F8W787	CTSD	Cathepsin D light chain (Fragment)	21.4767	5.79541	7.35032	14.07	5	2	2	3	10636879	199	1.67227	5.75499	10.51	5	2	2	2	6.36074e+06	276
P08574	CYC1	Cytochrome c1, heme protein, mitochondrial	35.399	8.99756	7.12704	12.92	1	4	4	6	2.38745e+07	325	1.94376	3.54961	8.92	1	3	3	4	1.22826e+07	325
P39656	DDOST	Dolichyl-diphosphooligosaccharide--protein glycosyltransferase 48 kDa subunit	50.769	6.55127	20.5506	9.21	3	4	4	11	2.34863e+07	456	1.85087	6.32067	21.94	3	3	3	3	1.26893e+07	155
O00571-2	DDX3X	Isoform 2 of ATP-dependent RNA helicase DDX3X	71.3109	6.62451	24.3974	10.84	4	5	6	10	4.23296e+07	646	1.52343	23.5695	9.91	7	5	6	8	2.77856e+07	646
B4DT69	DLD	Dihydrolipoyl dehydrogenase	49.2514	7.6792	28.8111	9.54	6	3	3	9	2.06459e+07	461	1.83763	20.1632	9.54	6	3	3	7	1.1235e+07	461
M0R248	ECH1	Delta(3,5)-Delta(2,4)-dienoyl-CoA isomerase, mitochondrial (Fragment)	29.231	8.00146	11.7658	7.87	3	2	2	7	1.2559e+07	267	1.5178	5.49674	4.12	2	1	1	2	8.27448e+06	267
P30084	ECHS1	Enoyl-CoA hydratase, mitochondrial	31.3671	8.07471	30.7131	20	1	4	4	9	1.61666e+07	290	2.51774	10.9322	10.69	1	2	2	3	6.42109e+06	290
P42126-2	ECI1	Isoform 2 of Enoyl-CoA delta isomerase 1, mitochondrial	30.8763	8.89502	14.9331	16.14	4	4	4	8	1.65271e+07	285	1.86901	4.95633	9.82	4	2	2	2	8.84267e+06	285
Q7L2H7	EIF3M	Eukaryotic translation initiation factor 3 subunit M	42.4758	5.63037	6.98178	11.5	6	4	4	5	1.14647e+07	374	1.52066	2.81634	13.57	3	2	2	2	7.53931e+06	221
Q15717	ELAVL1	ELAV-like protein 1	36.0692	9.17334	5.58624	6.75	2	2	2	3	1.12772e+07	326	2.53432	2.76086	3.37	2	1	1	1	4.44979e+06	326
H0YLU7	ETFA	Electron transfer flavoprotein subunit alpha, mitochondrial (Fragment)	31.7197	7.98682	40.147	33.33	8	7	7	16	3.02768e+07	303	1.6406	20.3253	28.05	8	6	6	8	1.84547e+07	303
E9PH05	FAM162A	Protein FAM162A	15.9484	9.94971	2.79832	19.86	3	2	2	2	2.0995e+07	141	1.52532	9.48883	12.06	3	1	1	3	1.37644e+07	141
P37268	FDFT1	Squalene synthase	48.0842	6.53662	14.3776	17.75	8	7	7	10	1.86673e+07	417	1.80134	6.10531	8.39	11	3	3	4	1.0363e+07	417
O75369-2	FLNB	Isoform 2 of Filamin-B	275.496	5.78271	116.956	12.61	14	21	24	44	3.25338e+07	2578	1.65849	106.569	12.88	14	23	25	40	1.96165e+07	2578
Q9UBI6	GNG12	Guanine nucleotide-binding protein G(I)/G(S)/G(O) subunit gamma-12	8.00117	8.96826	11.0916	56.94	1	3	3	5	1.75672e+07	72	2.54469	2.96617	41.67	1	2	2	3	6.90348e+06	72
Q71UI9-2	H2AFV	Isoform 2 of Histone H2A.V	12.1387	10.4624	31.5944	22.81	10	1	3	18	1.20797e+09	114	67.2164	57.8938	22.81	10	1	3	29	1.79713e+07	114
O75367-2	H2AFY	Isoform 1 of Core histone macro-H2A.1	39.1592	9.83252	29.1069	17.07	7	4	4	10	2.62301e+07	369	1.74261	19.7262	27	7	4	4	8	1.50522e+07	200
P40939	HADHA	Trifunctional enzyme subunit alpha, mitochondrial	82.9469	9.0415	25.3969	9.31	3	6	6	13	2.85838e+07	763	1.78105	20.4764	10.09	3	6	6	9	1.60488e+07	763
Q96KK5	HIST1H2AH	Histone H2A type 1-H	13.8978	10.8872	186.28	35.94	15	2	4	66	1.95088e+09	128	6.06373	108.544	35.94	15	2	4	45	3.21729e+08	128
P62805	HIST1H4A	Histone H4	11.3604	11.356	289.412	56.31	1	9	9	122	2.66187e+09	103	2.19483	247.143	55.34	1	7	7	104	1.21279e+09	103
Q8IUE6	HIST2H2AB	Histone H2A type 2-B	13.9868	10.8872	21.9956	12.31	2	1	2	13	1.22851e+09	130	147.435	47.4424	12.31	2	1	2	23	8.33259e+06	130
P30508	HLA-C	HLA class I histocompatibility antigen, Cw-12 alpha chain	40.8601	6.30322	24.3657	18.85	36	3	5	10	4.23346e+07	366	3.08955	11.5549	11.48	47	1	3	4	1.37025e+07	366
Q13151	HNRNPA0	Heterogeneous nuclear ribonucleoprotein A0	30.8218	9.29053	6.91014	7.54	1	1	2	3	2.35227e+07	305	2.37703	6.61997	12.79	1	3	3	3	9.89582e+06	305
P51991-2	HNRNPA3	Isoform 2 of Heterogeneous nuclear ribonucleoprotein A3	37.0062	8.30908	52.8569	29.78	3	7	8	20	6.83163e+07	356	1.59266	33.5234	27.81	3	7	7	13	4.28944e+07	356
Q99714-2	HSD17B10	Isoform 2 of 3-hydroxyacyl-CoA dehydrogenase type-2	25.9676	7.21045	35.8663	36.9	3	6	6	11	3.24088e+07	252	1.6659	21.2459	28.97	3	5	5	8	1.94542e+07	252
P10809	HSPD1	60 kDa heat shock protein, mitochondrial	61.0164	5.87158	113.941	38.92	7	19	19	45	3.2283e+08	573	1.72344	86.51	32.81	4	16	16	37	1.87317e+08	573
P05161	ISG15	Ubiquitin-like protein ISG15	17.8763	7.44482	17.251	31.52	1	4	4	7	3.23396e+07	165	1.54572	16.4672	31.52	1	4	4	7	2.0922e+07	165
Q14974	KPNB1	Importin subunit beta-1	97.108	4.77979	62.5653	16.89	7	11	11	24	4.00669e+07	876	1.62994	54.9123	20.21	7	14	14	23	2.45818e+07	876
P55145	MANF	Mesencephalic astrocyte-derived neurotrophic factor	20.6868	8.68994	9.56593	15.93	2	2	2	4	1.54947e+07	182	1.798	16.4751	15.93	2	2	2	7	8.61774e+06	182
P29966	MARCKS	Myristoylated alanine-rich C-kinase substrate	31.5359	4.44971	23.714	11.14	1	2	2	6	2.09392e+07	332	1.53794	17.3571	14.76	1	3	3	7	1.3615e+07	332
P43243	MATR3	Matrin-3	94.5648	6.25244	63.8588	20.9	18	14	14	24	6.14882e+07	847	1.54253	49.1896	16.06	12	11	11	20	3.98619e+07	847
P40926	MDH2	Malate dehydrogenase, mitochondrial	35.4807	8.67529	40.8678	43.79	3	12	12	18	6.0406e+07	338	1.55403	31.3861	37.28	3	10	10	15	3.88706e+07	338
Q13724-2	MOGS	Isoform 2 of Mannosyl-oligosaccharide glucosidase	80.6526	7.10791	11.2759	4.1	3	2	2	4	1.47689e+07	731	1.98191	4.97342	1.64	2	1	1	2	7.45187e+06	731
Q6PIU2-3	NCEH1	Isoform 3 of Neutral cholesterol ester hydrolase 1	31.1481	6.68311	11.2128	14.55	4	3	3	4	1.5723e+07	275	1.62065	11.5213	5.88	5	2	2	4	9.70163e+06	408
Q15233	NONO	Non-POU domain-containing octamer-binding protein	54.1973	8.95361	38.3345	18.47	6	7	7	16	6.65392e+07	471	1.55238	25.4782	27.82	6	6	6	13	4.28626e+07	248
O00567	NOP56	Nucleolar protein 56	66.0087	9.18799	47.3835	18.18	4	10	10	22	2.59165e+07	594	1.5026	38.3623	11.95	4	6	6	15	1.72478e+07	594
P04181	OAT	Ornithine aminotransferase, mitochondrial	48.5042	7.03467	4.08942	3.64	2	1	2	3	1.63854e+07	439	2.18578	2.47697	3.32	2	1	1	1	7496372	301
C9JTK6	OLA1	Obg-like ATPase 1 (Fragment)	12.2944	8.90967	6.74631	22.41	4	2	2	2	1.21038e+07	116	2.44562	6.25082	22.41	4	2	2	2	4.9492e+06	116
P07737	PFN1	Profilin-1	15.0446	8.26514	35.546	62.14	3	7	7	15	1.94105e+08	140	1.86914	31.6987	50.71	3	6	6	14	1.03848e+08	140
F5H7U0	PGD	6-phosphogluconate dehydrogenase, decarboxylating	50.7608	8.03076	17.1716	13.88	7	6	6	9	1.89716e+07	461	1.77003	6.12334	20	6	3	3	8	1.07182e+07	160
F5GY37	PHB2	Prohibitin-2	29.705	9.87646	25.9427	30.34	8	7	7	10	6.51099e+07	267	3.10686	8.27895	12.73	8	3	3	3	2.09568e+07	267
P23284	PPIB	Peptidyl-prolyl cis-trans isomerase B	23.7275	9.40771	31.3778	33.8	1	7	7	16	9.41331e+07	216	1.9637	19.2416	30.56	1	6	6	10	4.79366e+07	216
F5H3X9	PPP2R1A	Serine/threonine-protein phosphatase 2A 65 kDa regulatory subunit A alpha isoform	59.1656	5.68115	22.8775	17.04	11	7	7	10	1.36107e+07	534	1.68161	23.4079	14.42	11	6	6	10	8.09383e+06	534
E9PH29	PRDX3	Thioredoxin-dependent peroxide reductase, mitochondrial	25.8223	7.45947	10.6216	9.66	2	2	2	4	5.65135e+07	238	1.81969	15.8879	13.03	2	3	3	8	3.10566e+07	238
Q6P2Q9	PRPF8	Pre-mRNA-processing-splicing factor 8	273.427	8.83643	27.5019	4.5	3	8	8	15	1.32089e+07	2335	1.59449	27.9476	5.14	3	9	9	13	8.28408e+06	2335
B4DR63	PSMC1	26S protease regulatory subunit 4	41.1412	5.0083	14.5176	10.63	6	2	3	5	1.17878e+07	367	1.73143	5.87503	9.26	2	2	3	3	6.80809e+06	367
P62195-2	PSMC5	Isoform 2 of 26S protease regulatory subunit 8	44.7557	8.17725	7.16056	10.05	12	2	3	4	1.03054e+07	398	1.72899	7.3396	12.31	8	3	4	6	5.96039e+06	398
O00232	PSMD12	26S proteasome non-ATPase regulatory subunit 12	52.8706	7.6499	15.6955	5.92	2	2	2	6	1.43208e+07	456	1.89771	14.4029	8.77	2	3	3	6	7.54636e+06	456
Q6NZI2	PTRF	Polymerase I and transcript release factor	43.4498	5.60498	23.6229	16.15	3	6	6	9	3.5891e+07	390	1.93889	16.6623	7.18	2	3	3	5	1.85111e+07	390
Q96C36	PYCR2	Pyrroline-5-carboxylate reductase 2	33.6157	7.76709	9.27885	9.06	7	2	2	3	1.10961e+07	320	2.14954	3.05496	5	1	1	1	1	5.16208e+06	320
P61026	RAB10	Ras-related protein Rab-10	22.5266	8.38232	25.6626	26	64	2	4	11	9.22565e+07	200	1.79596	9.96679	24	61	3	4	5	5.1369e+07	200
P61224-2	RAP1B	Isoform 2 of Ras-related protein Rap-1b	15.3459	8.1333	5.98655	16.79	23	2	2	2	2.15781e+07	137	1.83014	5.36127	29.09	22	4	4	5	1.17904e+07	165
Q96PK6	RBM14	RNA-binding protein 14	69.4489	9.67139	6.0107	7.62	7	3	4	4	1.65349e+07	669	2.02625	6.78899	13.56	7	1	1	2	8160325	118
H0Y4X3	RBM39	RNA-binding protein 39 (Fragment)	36.6725	5.60498	7.30115	12.76	9	3	3	3	1.53937e+07	337	1.79158	15.2622	15.73	9	4	4	6	8.59229e+06	337
C9JRH2	RCC1	Regulator of chromosome condensation (Fragment)	24.4496	7.41553	7.9053	14.78	7	2	2	3	1.12593e+07	230	1.94872	16.5655	8.26	7	1	1	4	5.77778e+06	230
P46778	RPL21	60S ribosomal protein L21	18.5531	10.4917	21.8029	25	3	3	3	7	2.20856e+07	160	1.70638	7.73223	25	3	3	3	3	1.29429e+07	160
H7C2W9	RPL31	60S ribosomal protein L31 (Fragment)	12.8031	11.0044	7.20341	21.3	8	2	2	3	1.07476e+08	108	1.64038	10.1466	27.78	8	3	3	5	6.55192e+07	108
P04844-2	RPN2	Isoform 2 of Dolichyl-diphosphooligosaccharide--protein glycosyltransferase subunit 2	67.6814	6.06201	17.6678	4.39	4	2	2	5	2.59259e+07	615	2.26683	10.0108	5.69	4	3	3	5	1.14371e+07	615
F8W914	RTN4	Reticulon	37.1214	4.76709	19.1351	15.36	9	4	4	7	8.56359e+07	345	1.52354	16.0076	11.88	9	3	3	6	5.62085e+07	345
O75533	SF3B1	Splicing factor 3B subunit 1	145.738	7.09326	38.2596	6.37	1	5	5	13	1.59972e+07	1304	1.93243	21.0345	5.37	5	5	5	7	8.27827e+06	1304
B4DPM9	SHMT1	Serine hydroxymethyltransferase	37.6484	8.32373	4.79468	6.67	5	1	2	2	2.09216e+07	345	1.68101	7.43439	6.67	5	1	2	3	1.24459e+07	345
P34897-3	SHMT2	Isoform 3 of Serine hydroxymethyltransferase, mitochondrial	53.4214	8.14795	26.0316	14.91	16	5	6	9	3.09789e+07	483	1.66118	32.893	12.01	16	4	5	12	1.86488e+07	483
Q15758	SLC1A5	Neutral amino acid transporter B(0)	56.5623	5.47803	9.82458	4.44	3	2	2	8	2.94407e+07	541	2.13645	11.1547	6.28	5	3	3	5	1.37802e+07	541
P05141	SLC25A5	ADP/ATP translocase 2	32.8312	9.68604	30.7249	30.87	4	3	9	15	1.42887e+08	298	1.70169	18.343	26.51	3	2	8	10	8.39676e+07	298
P12236	SLC25A6	ADP/ATP translocase 3	32.8452	9.74463	23.3326	22.82	5	1	7	11	1.35763e+08	298	1.61685	20.2579	26.51	5	2	8	10	8.39676e+07	298
P62316-2	SNRPD2	Isoform 2 of Small nuclear ribonucleoprotein Sm D2	12.3906	9.89111	10.1182	34.26	4	4	4	6	2.81134e+07	108	2.28751	4.79635	24.58	4	3	3	3	1.22899e+07	118
J3QLE5	SNRPN	Small nuclear ribonucleoprotein-associated protein N (Fragment)	17.5353	9.99365	39.4324	21.3	8	3	3	12	1.48871e+07	169	1.84336	18.6354	21.3	8	3	3	6	8.07605e+06	169
P04179-4	SOD2	Isoform 4 of Superoxide dismutase [Mn], mitochondrial	19.718	8.03076	39.2596	37.5	10	6	6	13	7.22884e+07	176	1.70357	26.3643	37.5	10	6	6	10	4.24336e+07	176
Q13501-2	SQSTM1	Isoform 2 of Sequestosome-1	38.6045	5.46533	5.55781	8.71	6	2	2	2	3.08125e+07	356	2.56799	11.2636	8.41	8	3	3	4	1.19987e+07	440
Q9Y5M8	SRPRB	Signal recognition particle receptor subunit beta	29.6838	9.0415	26.389	29.52	2	6	6	11	1.9477e+07	271	1.67845	15.9025	24.72	2	6	6	9	1.16041e+07	271
C9J3L8	SSR1	Translocon-associated protein subunit alpha	29.5548	4.29736	13.434	12.83	7	3	3	9	3.07645e+07	265	1.6561	7.24963	9.81	7	2	2	3	1.85765e+07	265
Q9UJZ1	STOML2	Stomatin-like protein 2, mitochondrial	38.5102	7.38623	16.6159	16.57	3	4	4	6	2.41444e+07	356	1.66141	4.87955	14.79	2	3	3	3	1.45324e+07	311
P53597	SUCLG1	Succinyl-CoA ligase [ADP/GDP-forming] subunit alpha, mitochondrial	36.2268	8.79248	8.97341	8.09	1	2	2	4	1.14834e+07	346	1.64853	10.1052	8.09	1	2	2	5	6.96588e+06	346
Q5TCU6	TLN1	Talin-1	257.92	6.49365	13.7526	2.51	4	4	5	7	1.69838e+07	2429	1.66159	16.6261	2.02	2	4	4	6	1.02214e+07	2429
Q92973-2	TNPO1	Isoform 2 of Transportin-1	101.244	4.95752	21.1292	5.73	7	4	4	8	4.71464e+07	890	1.50931	10.014	2.83	4	2	2	5	3.1237e+07	848
Q9NS69	TOMM22	Mitochondrial import receptor subunit TOM22 homolog	15.5118	4.33545	14.248	16.2	1	2	2	5	4.40271e+07	142	1.64913	10.3361	16.2	1	2	2	4	2.66972e+07	142
O96008	TOMM40	Mitochondrial import receptor subunit TOM40 homolog	37.8691	7.25439	14.5975	14.13	4	4	4	6	2.95133e+07	361	1.60518	9.00334	11.08	4	3	3	5	1.83862e+07	361
Q9BQE3	TUBA1C	Tubulin alpha-1C chain	49.8635	5.09717	114.755	32.29	14	5	11	40	5.52357e+08	449	1.97275	92.6371	32.29	18	2	11	36	2.79993e+08	449
P68371	TUBB4B	Tubulin beta-4B chain	49.799	4.89404	136.83	43.6	22	3	15	49	3.92634e+08	445	1.52198	120.394	43.6	23	4	15	49	2.57976e+08	445
P10599-2	TXN	Isoform 2 of Thioredoxin	9.44569	6.03662	7.97729	28.24	2	2	2	3	2.66284e+08	85	3.07123	8.25289	23.53	2	3	3	4	8.67027e+07	85
P21796	VDAC1	Voltage-dependent anion-selective channel protein 1	30.7536	8.54346	55.3423	33.22	2	6	7	15	1.30537e+08	283	1.55442	34.6012	31.8	2	6	8	12	8.39777e+07	283
Q5BKZ1	ZNF326	DBIRD complex subunit ZNF326	65.6131	5.14795	5.72049	6.7	2	3	3	3	1.08248e+07	582	1.56364	7.54437	6.87	3	3	3	4	6.92284e+06	582

## Sheet: Down-regulated in AFAP1-AS1 KD
Proteins down-rugulated in AFAP1-AS1 knock-down cells
Accession	Gene symbol	Description	MW [kDa]	calc. pI	Proteins identified in AFAP1-AS1 Knock-down cells								ratio (siRNA/NC)	Proteins identified in negative control cells
					Score	Coverage	# Proteins	# Unique Peptides	# Peptides	# PSMs	Area	# AAs		Score	Coverage	# Proteins	# Unique Peptides	# Peptides	# PSMs	Area	# AAs
P49748-2	ACADVL	Isoform 2 of Very long-chain specific acyl-CoA dehydrogenase, mitochondrial	68.0152	8.55811	45.366	18.96	5	9	9	17	2.85518e+07	633	0.554563	52.7681	20.85	6	10	10	20	5.14852e+07	633
F5H6T1	ACTR2	Actin-related protein 2	34.5009	5.43994	9.89367	13.77	7	3	4	5	8.46616e+06	305	0.0603312	6.10846	9.51	3	2	3	3	1.40328e+08	305
O95831-3	AIFM1	Isoform 3 of Apoptosis-inducing factor 1, mitochondrial	66.2536	8.93896	14.299	5.75	7	3	3	6	7.31205e+06	609	0.489303	9.59811	5.75	7	3	3	4	1.49438e+07	609
Q9NVI7-2	ATAD3A	Isoform 2 of ATPase family AAA domain-containing protein 3A	66.1772	9.24658	6.68235	7	6	4	4	4	5.53601e+06	586	0.340712	9.40322	9.73	9	6	6	6	1.62484e+07	586
P54709	ATP1B3	Sodium/potassium-transporting ATPase subunit beta-3	31.4921	8.35303	12.6133	12.9	7	3	3	6	1.37296e+07	279	0.483185	16.9005	12.54	6	3	3	8	2.84148e+07	279
P80723	BASP1	Brain acid soluble protein 1	22.68	4.62744	26.4106	29.96	2	5	5	8	3.17054e+07	227	0.312587	64.6652	39.65	2	6	6	17	1.01429e+08	227
P62158	CALM1	Calmodulin	16.8268	4.22119	11.1529	16.11	10	3	3	4	3.72107e+07	149	0.52579	15.9182	16.11	10	3	3	6	7.07711e+07	149
Q567R9	CIP29	CIP29 protein	16.82	9.70068	21.6489	26	4	3	3	7	1.11956e+07	150	0.591567	15.5634	25.33	4	3	3	5	1.89254e+07	150
P62633-2	CNBP	Isoform 2 of Cellular nucleic acid-binding protein	18.7292	7.7085	26.1143	31.76	7	4	4	8	2.47938e+07	170	0.561895	40.6072	41.76	7	6	6	13	4.41253e+07	170
Q14247-3	CTTN	Isoform 3 of Src substrate cortactin	57.4315	5.32568	21.0483	17.54	9	7	7	10	1.36557e+07	513	0.679267	37.4226	24.17	9	9	9	14	2.01035e+07	513
B1AHF3	CYB5R3	NADH-cytochrome b5 reductase 3 membrane-bound form (Fragment)	16.6859	9.72998	12.5479	14.29	4	2	2	5	1.18516e+07	147	0.651949	17.5468	15.41	4	4	4	7	1.81788e+07	279
O60739	EIF1B	Eukaryotic translation initiation factor 1b	12.8157	7.37158	10.8599	26.55	3	2	2	4	1.72962e+07	113	0.666469	10.4519	26.55	3	2	2	4	2.5952e+07	113
B4DS13	EIF4B	Eukaryotic translation initiation factor 4B	64.7671	6.12549	2.22224	2.27	3	1	1	1	6.39838e+06	572	0.469117	6.23415	3.44	9	2	2	4	1.36392e+07	611
Q96CG1	ETF1	ETF1 protein	45.4343	5.56689	9.91085	8.17	3	3	3	5	8.19897e+06	404	0.608897	26.4516	19.06	6	7	7	13	1.34653e+07	404
H7BY36	EWSR1	RNA-binding protein EWS (Fragment)	32.1604	9.81787	9.93452	7.47	8	2	2	4	1.57843e+07	308	0.577964	13.3671	7.47	8	2	2	5	2.73102e+07	308
P51858	HDGF	Hepatoma-derived growth factor	26.7719	4.729	19.5743	11.25	4	2	2	7	1.63892e+07	240	0.299465	26.2906	21.25	9	3	4	10	5.47285e+07	240
P17096	HMGA1	High mobility group protein HMG-I/HMG-Y	11.6691	10.3159	11.7574	14.95	3	2	2	4	4.92124e+07	107	0.515621	11.9445	14.95	3	2	2	4	9.54431e+07	107
Q5T7C4	HMGB1	High mobility group protein B1	18.2993	9.70068	25.5139	31.65	6	6	6	10	9.08876e+07	158	0.490133	33.507	31.65	6	6	6	14	1.85435e+08	158
O14979-3	HNRNPDL	Isoform 3 of Heterogeneous nuclear ribonucleoprotein D-like	27.1746	8.646	30.7326	18.44	3	3	4	15	4.53154e+07	244	0.601947	32.4602	13.1	3	4	5	13	7.52814e+07	420
Q14847	LASP1	LIM and SH3 domain protein 1	29.6982	7.04932	18.2212	19.54	7	5	5	9	1.47773e+07	261	0.555173	25.7088	27.2	7	7	7	14	2.66175e+07	261
Q9Y617-2	PSAT1	Isoform 2 of Phosphoserine aminotransferase	35.1661	6.68311	2.04833	3.4	2	1	1	1	6.7736e+06	324	0.669553	13.6064	13.89	2	4	4	7	1.01166e+07	324
O75475-3	PSIP1	Isoform 3 of PC4 and SFRS1-interacting protein	37.2451	9.23193	1.92808	4.56	3	1	1	1	2.2832e+06	329	0.13638	1.99794	6.69	8	1	2	2	1.67414e+07	329
J3KSM3	PSMB3	Proteasome subunit beta type-3	12.0743	9.84717	1.78899	8.41	4	1	1	1	7.55833e+06	107	0.493764	8.16229	29.66	4	3	3	3	1.53076e+07	145
E9PPD2	PSMD13	26S proteasome non-ATPase regulatory subunit 13	8.1981	5.70654	2.0372	17.14	4	1	1	1	6.44139e+06	70	0.607945	11.9356	12.67	5	2	2	4	1.05954e+07	221
P43487	RANBP1	Ran-specific GTPase-activating protein	23.2956	5.2876	5.71485	13.43	10	3	3	4	1.23979e+07	201	0.473039	6.42831	13.43	10	3	3	4	2.62091e+07	201
P46777	RPL5	60S ribosomal protein L5	34.3407	9.71533	29.8856	20.54	2	6	6	11	2.89107e+07	297	0.546594	40.5311	30.98	2	8	8	16	5.28924e+07	297
M0QZC5	RPS11	40S ribosomal protein S11	13.9885	10.3159	5.32191	23.73	3	3	3	8	1.15897e+07	118	0.282685	4.13007	29.66	4	4	4	5	4.09987e+07	118
R4GN98	S100A6	Protein S100-A6 (Fragment)	9.67506	5.45264	1.89421	9.41	2	1	1	1	1.82847e+07	85	0.484709	1.82486	17.65	2	2	2	3	3.7723e+07	85
P25815	S100P	Protein S100-P	10.3932	4.88135	3.3502	24.21	1	2	2	2	5.04624e+07	95	0.635846	7.1735	24.21	1	2	2	3	7.93627e+07	95
B4DX42	SF1	Splicing factor 1	46.391	9.34912	4.70075	5.08	9	2	2	3	2.97153e+06	433	0.262387	11.4362	4.74	10	2	2	5	1.1325e+07	548
J3QRP6	SLC9A3R1	Na(+)/H(+) exchange regulatory cofactor NHE-RF1 (Fragment)	22.8575	4.81787	6.86452	10.7	2	2	2	3	6.39542e+06	215	0.57951	12.2217	10.34	3	3	3	6	1.10359e+07	358
Q9UQ35	SRRM2	Serine/arginine repetitive matrix protein 2	299.438	12.0591	28.2599	3.02	2	6	6	13	1.06823e+07	2752	0.627885	39.121	3.67	6	7	7	17	1.70131e+07	2752
J3QL05	SRSF2	Serine/arginine-rich-splicing factor 2 (Fragment)	15.1466	10.9604	16.8332	32.31	6	4	4	7	2.91273e+07	130	0.534638	14.1607	32.84	6	4	4	8	5.44805e+07	134
H7C3I1	ST13	Hsc70-interacting protein (Fragment)	16.3191	4.88135	26.3541	35.62	5	4	4	10	3.23206e+07	146	0.612011	40.1313	21.14	6	6	6	16	5.28105e+07	369
P60174-1	TPI1	Isoform 2 of Triosephosphate isomerase	26.6527	6.90283	42.0714	37.35	6	7	7	18	4.53522e+07	249	0.46617	36.7911	42.57	6	8	8	14	9.7287e+07	249
Q5VU59	TPM3	Tropomyosin alpha-3 chain	27.1578	4.79248	23.0852	31.9	37	6	7	9	9.10846e+07	232	0.529259	28.3452	34.91	37	6	8	13	1.72098e+08	232
P67936	TPM4	Tropomyosin alpha-4 chain	28.5045	4.69092	16.0747	13.71	14	2	3	6	7.52257e+07	248	0.538086	23.5359	20.97	14	4	6	9	1.39802e+08	248
P67809	YBX1	Nuclease-sensitive element-binding protein 1	35.9027	9.87646	31.9389	19.14	4	4	5	10	5.16082e+07	324	0.549025	35.1411	24.69	4	3	6	11	9.39998e+07	324
P16989-2	YBX3	Isoform 2 of Y-box-binding protein 3	31.928	9.65674	21.138	16.83	5	2	3	7	1.26295e+07	303	0.258981	35.8118	23.1	5	2	5	12	4.87661e+07	303
H0Y2Y8	ZYX	Zyxin (Fragment)	57.6063	6.87354	9.23808	13.52	7	5	5	5	7.82303e+06	540	0.577341	18.8019	17.41	7	7	7	10	1.35501e+07	540
