# Supplementary material for: Upregulated long non-coding RNA AFAP1-AS1 expression is associated with progression and poor prognosis of nasopharyngeal carcinoma
Source: Oncotarget. 2015 May 9;6(24):20404–18. doi: 10.18632/oncotarget.4057 (PMC4653014; doi:10.18632/oncotarget.4057)
Supplement: Supplementary file 5 [file oncotarget-06-20404-s005.xls]

## Sheet: Sheet1
Supplemental Table S4.
Clinicopathological data on primary NPC biopsies and NPE tissues used for gene profiling and qRT-PCR
Biopsies Set	Patient No.	Age (Years)	Gender (M=Male F=Female)	EBV VCA-IgA	WHO histological diagnosis	TNM stages	Clinic stages (Grade)
Set 1 for Gene expression profiling	N1	41	M	–	Non-NPC	NA	NA
	N2	21	M	NA	Non-NPC	NA	NA
	N3	54	M	1:80	Non-NPC	NA	NA
	N4	39	F	–	Non-NPC	NA	NA
	T1	44	M	1:10	WHOII	T1N0M0	I
	T2	39	M	1:40	WHOII	T1N1M0	II
	T3	38	M	1:80	WHOIII	T1N1M0	II
	T4	40	M	–	WHOII	T1N2M0	III
	T5	41	M	1:80	WHOII	T1N3M0	IVa
	T6	45	M	1:40	WHOII	T4N0M0	IVa
	T7	52	M	1:10	WHOIII	T4N2M0	IVb
	T8	35	M	1:80	WHOIII	T1N1M0	II
	T9	45	F	1:80	WHOIII	T1N2M0	III
	T10	41	M	1:10	WHOIII	T4N0M0	IVa
	T11	69	F	1:40	WHOIII	T1N1M0	II
	T12	18	M	NA	WHOIII	T3N0M0	III
Set 2 for qRT-PCR	N7	54	F	–	Non-NPC	NA	NA
	N8	23	F	–	Non-NPC	NA	NA
	N9	35	M	–	Non-NPC	NA	NA
	N10	35	F	–	Non-NPC	NA	NA
	N11	20	M	–	Non-NPC	NA	NA
	N12	51	M	–	Non-NPC	NA	NA
	N13	50	M	–	Non-NPC	NA	NA
	T13	39	F	1:80	WHOII	T1N0M0	I
	T14	21	M	1:80	WHOII	T1N0M0	I
	T15	54	M	1:80	WHOII	T1N0M0	I
	T16	52	M	1:80	WHOII	T1N0M0	I
	T17	58	M	1:80	WHOII	T1N0M0	I
	T18	52	M	1:10	WHOII	T1N0M0	I
	T19	31	M	1:80	WHOII	T2N1M0	II
	T20	44	M	1:80	WHOII	T1N0M0	II
	T21	49	M	1:40	WHOII	T1N1M0	II
	T22	46	M	1:80	WHOII	T2N1M0	II
	T23	60	M	1:80	WHOII	T1N1M0	II
	T24	35	M	1:40	WHOII	T1N1M0	II
	T25	38	M	1:80	WHOII	T2N2M0	III
	T26	69	M	1:80	WHOII	T3N1M0	III
	T27	34	F	–	WHOII	T1N2M0	III
	T28	53	M	1:80	WHOII	T4N0M0	III
	T29	40	M	1:80	WHOII	T1N2M0	III
	T30	50	M	1:80	WHOII	T3N0M0	III
	T31	45	F	1:80	WHOII	T1N3M0	IV
	T32	18	M	1:80	WHOII	T1N3M0	IV
	T33	78	F	–	WHOII	T4N0M0	IV
	T34	35	M	1:80	WHOII	T4N2M0	IV
	T35	54	M	1:10	WHOII	T4N2M0	IV
